# Supplementary material for: Base-Promoted Intramolecular Addition of Vinyl Cyclopropanecarboxamides to Access Conformationally Restricted Aza[3.1.0]bicycles
Source: Molecules. 2023 Apr 25;28(9):3691. doi: 10.3390/molecules28093691 (PMC10179847; doi:10.3390/molecules28093691)
Supplement: Supplementary file 1 [file molecules-28-03691-s001.zip]

Archive with 1 entries (1 files):
- molecules-2357704-supplementary.pdf
